# Supplementary material for: Ameliorative effect and mechanism of ursodeoxycholic acid on hydrogen peroxide-induced hepatocyte injury
Source: Sci Rep. 2024 Feb 23;14:4446. doi: 10.1038/s41598-024-55043-3 (PMC10891090; doi:10.1038/s41598-024-55043-3)
Supplement: Supplementary file 2 — Supplementary Information 2. [file 41598_2024_55043_MOESM2_ESM.xlsx]

## Sheet: Sheet1
Fig1-B		Saline					High-fat diet
	8	28.2	31.3	33.3	33	27.5	26.8	31.8	26.5	29.4	27.5
	9	28.8	30.6	31.5	32.1	27.7	26.9	31.3	28.2	28.1	28.1
	10	28.5	30	32.5	32.7	28.1	27.7	32.3	29	29.3	29
	11	28.7	30	32.1	31.8	28.9	27.4	31.6	29.5	28.9	28.8
	12	29.4	30	32	31.4	31.5	28.1	33.6	30.4	31.3	28.4
	13	29.3	29.2	31.9	31.6	29	27.8	33.7	30.6	30.8	27.9
	14	29.5	29.5	31.9	35	28	27.7	33.1	30.5	32.4	28
	15	30	28.7	31.1	33.6	28.9	27.5	33.5	30.5	32.5	28
	16	30.1	29.8	32	33.8	29.9	28.9	33.6	30.6	33.1	28.9
	17	31.4	30.2	32.6	34.2	30.1	29.1	33.9	30.7	32.9	29.4
	18	32.6	31.5	32.8	34.8	31.4	30.2	34.2	30	33.1	30.4
	19	33.4	32.7	33.9	35.1	32.5	32.3	34.1	31.2	33.6	31.4
	20	33.3	32.5	34.1	35.2	32.4	32.6	34.3	31.1	33.7	31.9
Fig1-D	Control	High-fat diet		Fig1-E	Control	High-fat diet		Fig1-F	Control	High-fat diet		Fig1-G	Control	High-fat diet
	0.8	3.66			2.22	22.34			0.61	14.54			0.99	0.72
	0.89	2.64			1.84	28.3			0.59	16.2			0.61	0.73
	0.44	2.64			1.43	31.54			0.56	19.36			0.72	0.83
	0.65	1.01			1.6	26.45			0.59	11.55			1.02	0.65
	0.55	3.22			1.87	24.26			0.46	15.48			0.54	0.78
	0.54	1.69			1.17	28.23			0.49	16.09			0.88	0.76
Fig1-H	control	High-fat diet		Fig1-I	Control	High-fat diet		Fig1-J	Control	High-fat diet		Fig1-K	Control	High-fat diet
	47.2	28.9			101.4	147.2			2.14831	5.09343			2.71274	16.2937
	30.5	87.2			77.7	163			2.54754	1.86927			4.63067	11.473
	35.3	70.9			76.2	163.2			2.15864	2.30183			4.73434	9.14039
	74.4	67.6			105	140.4			1.41129	2.07692			3.74946	9.91793
	33.8	85.2			91.5	109.8			2.7071	1.28873			3.59395	11.8877
	65.5	76			87.2	103			1.3313	1.35526			4.16415	11.9914
Fig2-A	0	100	200	400	600		Fig2-B	0	100	200	400	600		Fig2-C	0	100	200	400	600		Fig2-D	0	100	200	400	600
	0.986895	0.908341	0.72066	0.509214	0.379243			1.01251	0.726727	0.632776	0.503218	0.471042			0.997082	1.18711	1.13881	1.23256	1.5121			0.87423	0.791163	0.808037	0.78099	0.547149
	0.99315	0.909705	0.752294	0.503621	0.369387			1.00558	0.712674	0.637587	0.53125	0.472656			0.997082	1.19988	1.33564	1.294	1.55877			1.04066	0.883089	0.75924	0.763273	0.427458
	1.01996	0.877694	0.712746	0.469072	0.364105			0.981915	0.738243	0.68323	0.511091	0.466282			1.00584	1.10621	1.23494	1.24201	1.4921			1.08511	0.826651	0.78541	0.73342	0.631182
Fig3-A	Control	DMSO	100	200	300	400	500		Fig3-B	Control	H2O2	H2O2+UDCA	UDCA		Fig3-C	Control	H2O2	H2O2+UDCA	UDCA
	1	0.952217	0.922944	0.945329	0.902712	0.903573	0.737839			1.08344	10.7486	7.43114	0.944122			0.938195	0.675745	0.938195	0.982147
	1	0.994142	0.982425	1.02028	0.941866	0.911672	0.806219			1.09705	11.0804	8.23681	0.975982			0.973339	0.66129	0.771993	0.839498
										1.04261	10.6064	7.33635	0.944122			1.08847	0.667814	0.858195	0.86775
Fig4-A		Control						High-fat diet						High-fat diet+UDCA						UDCA
	8	28.2	28.7	31.5	31.4	27.5	26.8	31.8	25.6	28.1	27.5	29.1	29	31.5	30.1	29	27.8	27.5	30	28.7	29.4	27.9	27.9	25.6	30
	9	28.8	29.2	31.1	31.6	27.7	26.9	31.3	26.5	28.9	27.9	30.2	29.3	32.7	31.4	28	27.7	28.6	31	30	30.1	28	28.4	27.4	30
	10	28.5	29.5	31.9	31.8	28.1	27.7	31.6	27.5	29.3	28	32.3	29.6	33.3	32.5	28.9	27.5	29.2	31.9	31.6	30.4	28	28	27.9	30.8
	11	28.7	29.8	31.9	32.1	28	27.4	32.3	28.2	29.4	28	32.6	30.3	33.1	32.4	30.1	28.9	29.5	31.9	32.3	31.2	28.9	29.4	28.5	31.4
	12	29.4	30.2	32.1	32.7	28.9	27.5	33.6	28.5	30.8	28.1	33.8	30.4	33.8	33.1	31.5	29.3	28.7	31.1	33.6	31.1	29.4	30.1	28.5	32.1
	13	29.3	30	32	33	29	27.8	34.5	28.4	31.3	28.4	35.1	30.1	34.8	33.8	32.9	29.5	29.8	32	33.8	32.7	30.4	31.1	28	32.4
	14	29.5	30	32	33.6	28.9	27.7	34.6	28.5	32.4	28.8	36	30	35.1	33.1	33.3	30	30.2	32.6	34.2	33.1	31.4	32.9	28	32.6
	15	30	30	32.5	33.8	29.9	28.1	34.9	28.6	32.5	29	36.9	30.9	35.5	33.4	35	30.1	31.5	32.8	34.8	34.5	31.9	33.1	28.9	33.6
	16	30.1	30.3	32.6	34.2	30.1	28.9	35.2	28.7	33.1	28.9	36.7	30.9	35.6	33.7	34.5	31.4	32.7	33.9	35.1	34.6	32.4	33.6	29.1	33.6
	17	31.4	30.6	32.8	34.8	31.4	29.1	35.1	30	32.9	29.4	37	31.2	35	34.1	35.7	32.6	32.5	34.1	35.2	34.9	32.5	33.7	30.7	34.2
	18	32.6	31.5	33.3	35	31.5	30.2	35.3	30	33.1	30.4	37.2	32.4	35.8	35.2	36.1	33.4	33.5	34.6	35	35.2	33.2	33.8	31.7	34.9
	19	33.4	32.7	33.9	35.1	32.5	32.3	36.1	31.2	33.6	31.4	37.3	33.1	36	35.2	36.4	33.3	33.1	34.9	35.4	35.1	33.4	33.5	31.4	35.5
	20	33.3	32.5	34.1	35.2	32.4	32.6	37.7	31.1	33.7	31.9	37.2	33.2	36.7	36.6	36.4	33.9	33.4	35.2	35.6	35.3	34.7	34.1	32.2	36.2
Fig4-B	Control	High-fat diet	High-fat diet+UDCA	UDCA		Fig4-D	Control	High-fat diet	High-fat diet+UDCA	UDCA
	101.4	147.2	115.6	91			2.71274	16.2937	6.28942	3.54212
	77.7	163	91	87.6			4.63067	11.473	6.08207	3.59395
	76.2	163.2	97.2	103.8			4.73434	9.14039	6.28942	4.68251
	105	140.4	132.8	108.6			3.74946	9.91793	6.60043	2.14255
	91.5	109.8	90.2	85.4			3.59395	11.8877	7.22246	3.2311
	87.2	103	112	80.4			4.16415	11.9914	7.58531	3.28294
Fig5-A	Control	H2O2	H2O2+UDCA	UDCA		Fig5-b	Control	H2O2	H2O2+UDCA	UDCA		Fig5-C	Control	H2O2	H2O2+UDCA	UDCA		Fig5-D	Control	H2O2	H2O2+UDCA	UDCA
	0.936725	1.42589	1.17271	1.03462			1.0345	1.74612	1.36388	1.04687			0.985602	1.88704	1.31585	0.892674			0.964662	0.427623	0.93516	1.20411
	1.05689	1.41084	1.20105	0.998656			1.12645	1.73012	1.50838	0.978075			1.01967	1.88912	1.40263	0.962873			0.958591	0.418552	0.888816	1.41961
	1.01008	1.45744	1.22097	0.946115			0.858142	1.70575	1.37981	1.02494			0.995035	1.72125	1.46632	1.04938			1.08141	0.660714	0.927757	1.09535
Fig5-E	Control	H2O2	H2O2+UDCA	UDCA		Fig5-F	Control	H2O2	H2O2+UDCA	UDCA		Fig5-H	Control	H2O2	H2O2+UDCA	UDCA		Fig5-I	Control	H2O2	H2O2+UDCA	UDCA
	0.957944	0.760239	1.34048	1.55101			0.644105	0.865149	0.650555	0.531852			0.825337	0.92414	0.405053	0.233327			0.640318	0.85842	0.598653	0.579948
	1.0169	0.773058	1.49824	1.60718			0.613834	0.896897	0.614858	0.528258			0.824572	0.933989	0.445053	0.163327			0.684377	0.828222	0.580428	0.525261
	1.02655	0.756919	1.37599	1.73041			0.603408	0.842179	0.644858	0.588258			0.819369	0.943989	0.394964	0.212582			0.611826	0.807543	0.574513	0.580588
Fig5-J	Control	H2O2	H2O2+UDCA	UDCA		Fig5-K	Control	H2O2	H2O2+UDCA	UDCA
	0.612628	0.159522	0.382566	0.447816			0.772234	0.372806	0.671587	0.747575
	0.592349	0.145222	0.352566	0.6477			0.731295	0.342191	0.621587	0.757016
	0.79221	0.195081	0.42244	0.547259			0.77087	0.322191	0.641074	0.736038
Supplementary Material
Fig1-B	Control	High-fat diet	+UDCA 10mg/kg	+UDCA 25mg/kg	+UDCA 50mg/kg
	2.71274	16.2937	12.6652	8.93305	6.28942
	4.63067	11.473	9.2959	8.7257	6.08207
	4.73434	9.14039	10.0734	9.14039	6.28942
	3.74946	9.91793	12.2505	8.67387	6.60043
	3.59395	11.8877	13.5464	9.71058	7.22246
	4.16415	11.9914	13.3909	9.55508	7.58531
