# Supplementary material for: Ameliorative effect and mechanism of ursodeoxycholic acid on hydrogen peroxide-induced hepatocyte injury
Source: Sci Rep. 2024 Feb 23;14:4446. doi: 10.1038/s41598-024-55043-3 (PMC10891090; doi:10.1038/s41598-024-55043-3)
Supplement: Supplementary file 3 — Supplementary Information 3. [file 41598_2024_55043_MOESM3_ESM.zip]

Archive with 321 entries (291 files):
- Supplementary material/
- Supplementary material/ROS/
- Supplementary material/HE/
- Supplementary material/.DS_Store
- __MACOSX/Supplementary material/._.DS_Store
- Supplementary material/Fig 4/
- Supplementary material/Fig 3/
- Supplementary material/Fig 2/
- Supplementary material/H2O2/
- Supplementary material/Lo2-WB/
- Supplementary material/Fig 1/
- Supplementary material/ROS/.DS_Store
- __MACOSX/Supplementary material/ROS/._.DS_Store
- Supplementary material/ROS/LO2/
- Supplementary material/ROS/20230222/
- Supplementary material/ROS/20230416/
- Supplementary material/HE/.DS_Store
- __MACOSX/Supplementary material/HE/._.DS_Store
- Supplementary material/HE/AS+UDCA 25/
- Supplementary material/HE/AS-model/
- Supplementary material/HE/UDCA 25/
- Supplementary material/HE/AS+UDCA 50/
- Supplementary material/HE/UCDA 50/
- Supplementary material/HE/AS+UDCA 10/
- Supplementary material/HE/Control/
- Supplementary material/HE/UDCA 10/
- Supplementary material/Fig 4/μò░σÇ╝.xlsx
- __MACOSX/Supplementary material/Fig 4/._μò░σÇ╝.xlsx
- Supplementary material/Fig 4/20230506_Results_20230506 203356.xls
- __MACOSX/Supplementary material/Fig 4/._20230506_Results_20230506 203356.xls
- Supplementary material/Fig 4/.DS_Store
- __MACOSX/Supplementary material/Fig 4/._.DS_Store
- Supplementary material/Fig 4/202305056.eds
- __MACOSX/Supplementary material/Fig 4/._202305056.eds
- Supplementary material/Fig 4/20230506.eds
- __MACOSX/Supplementary material/Fig 4/._20230506.eds
- Supplementary material/Fig 4/τ╗ƒΦ«í.pzfx
- __MACOSX/Supplementary material/Fig 4/._τ╗ƒΦ«í.pzfx
- Supplementary material/Fig 3/.DS_Store
- __MACOSX/Supplementary material/Fig 3/._.DS_Store
- Supplementary material/Fig 3/UDCA τöƒσ¡ÿτÄçτÜäσë»μ£1⁄4.pzfx
- __MACOSX/Supplementary material/Fig 3/._UDCA τöƒσ¡ÿτÄçτÜäσë»μ£1⁄4.pzfx
- Supplementary material/Fig 2/20230112-2.xlsx
- __MACOSX/Supplementary material/Fig 2/._20230112-2.xlsx
- Supplementary material/Fig 2/.DS_Store
- __MACOSX/Supplementary material/Fig 2/._.DS_Store
- Supplementary material/Fig 2/SOD/
- Supplementary material/Fig 2/2022.12.12πÇé1.xlsx
- __MACOSX/Supplementary material/Fig 2/._2022.12.12πÇé1.xlsx
- Supplementary material/Fig 2/20221212 CCK8.pzfx
- __MACOSX/Supplementary material/Fig 2/._20221212 CCK8.pzfx
- Supplementary material/Fig 2/MDA/
- Supplementary material/Fig 2/20221219 CCK8.pzfx
- __MACOSX/Supplementary material/Fig 2/._20221219 CCK8.pzfx
- Supplementary material/Fig 2/LO2 WXQ 2022.12.19.xlsx
- __MACOSX/Supplementary material/Fig 2/._LO2 WXQ 2022.12.19.xlsx
- Supplementary material/H2O2/.DS_Store
- __MACOSX/Supplementary material/H2O2/._.DS_Store
- Supplementary material/H2O2/H2O2-UDCA.xlsx
- __MACOSX/Supplementary material/H2O2/._H2O2-UDCA.xlsx
- Supplementary material/H2O2/H2O2.pzfx
- __MACOSX/Supplementary material/H2O2/._H2O2.pzfx
- Supplementary material/H2O2/H2O2-AS.xlsx
- __MACOSX/Supplementary material/H2O2/._H2O2-AS.xlsx
- Supplementary material/Lo2-WB/IL-1B/
- Supplementary material/Lo2-WB/.DS_Store
- __MACOSX/Supplementary material/Lo2-WB/._.DS_Store
- Supplementary material/Lo2-WB/NLRP3/
- Supplementary material/Lo2-WB/HO-1/
- Supplementary material/Lo2-WB/WBμò░μì«.xlsx
- __MACOSX/Supplementary material/Lo2-WB/._WBμò░μì«.xlsx
- Supplementary material/Lo2-WB/τ╗ƒΦ«íτÜäσë»μ£1⁄4.pzfx
- __MACOSX/Supplementary material/Lo2-WB/._τ╗ƒΦ«íτÜäσë»μ£1⁄4.pzfx
- Supplementary material/Lo2-WB/GAPDH/
- Supplementary material/Lo2-WB/IL-6/
- Supplementary material/Lo2-WB/NRF-2/
- Supplementary material/Fig 1/.DS_Store
- __MACOSX/Supplementary material/Fig 1/._.DS_Store
- Supplementary material/Fig 1/Σ╜ôΘçì-4τ╗ä.pzfx
- __MACOSX/Supplementary material/Fig 1/._Σ╜ôΘçì-4τ╗ä.pzfx
- Supplementary material/Fig 1/τöƒσîû-ΦíÇΦäé/
- Supplementary material/Fig 1/Σ╜ôΘçì/
- Supplementary material/ROS/LO2/1000-1.tif
- Supplementary material/ROS/LO2/con4.tif
- __MACOSX/Supplementary material/ROS/LO2/._con4.tif
- Supplementary material/ROS/LO2/1000-2.tif
- __MACOSX/Supplementary material/ROS/LO2/._1000-2.tif
- Supplementary material/ROS/LO2/con1.tif
- __MACOSX/Supplementary material/ROS/LO2/._con1.tif
- Supplementary material/ROS/LO2/.DS_Store
- __MACOSX/Supplementary material/ROS/LO2/._.DS_Store
- Supplementary material/ROS/LO2/200-2.tif
- __MACOSX/Supplementary material/ROS/LO2/._200-2.tif
- Supplementary material/ROS/LO2/con2.tif
- Supplementary material/ROS/LO2/con3.tif
- Supplementary material/ROS/LO2/200-1.tif
- __MACOSX/Supplementary material/ROS/LO2/._200-1.tif
- Supplementary material/ROS/LO2/400-2.tif
- __MACOSX/Supplementary material/ROS/LO2/._400-2.tif
- Supplementary material/ROS/LO2/8800-1.tif
- Supplementary material/ROS/LO2/400-1.tif
- Supplementary material/ROS/LO2/600-2.tif
- __MACOSX/Supplementary material/ROS/LO2/._600-2.tif
- Supplementary material/ROS/LO2/+-2.tif
- __MACOSX/Supplementary material/ROS/LO2/._+-2.tif
- Supplementary material/ROS/LO2/600-1.tif
- Supplementary material/ROS/LO2/+-1.tif
- __MACOSX/Supplementary material/ROS/LO2/._+-1.tif
- Supplementary material/ROS/20230222/200uM.tif
- __MACOSX/Supplementary material/ROS/20230222/._200uM.tif
- Supplementary material/ROS/20230222/.DS_Store
- __MACOSX/Supplementary material/ROS/20230222/._.DS_Store
- Supplementary material/ROS/20230222/+_01.tif
- __MACOSX/Supplementary material/ROS/20230222/._+_01.tif
- Supplementary material/ROS/20230222/control_01.tif
- __MACOSX/Supplementary material/ROS/20230222/._control_01.tif
- Supplementary material/ROS/20230222/control_02.tif
- __MACOSX/Supplementary material/ROS/20230222/._control_02.tif
- Supplementary material/ROS/20230222/100uM2.tif
- __MACOSX/Supplementary material/ROS/20230222/._100uM2.tif
- Supplementary material/ROS/20230222/400uM.tif
- __MACOSX/Supplementary material/ROS/20230222/._400uM.tif
- Supplementary material/ROS/20230222/600uM.tif
- __MACOSX/Supplementary material/ROS/20230222/._600uM.tif
- Supplementary material/ROS/20230416/Con4.tif
- __MACOSX/Supplementary material/ROS/20230416/._Con4.tif
- Supplementary material/ROS/20230416/H2O2+UDCA.tif
- __MACOSX/Supplementary material/ROS/20230416/._H2O2+UDCA.tif
- Supplementary material/ROS/20230416/.DS_Store
- __MACOSX/Supplementary material/ROS/20230416/._.DS_Store
- Supplementary material/ROS/20230416/Con2.tif
- __MACOSX/Supplementary material/ROS/20230416/._Con2.tif
- Supplementary material/ROS/20230416/UDCA3.tif
- __MACOSX/Supplementary material/ROS/20230416/._UDCA3.tif
- Supplementary material/ROS/20230416/UDCA2.tif
- Supplementary material/ROS/20230416/Con3.tif
- __MACOSX/Supplementary material/ROS/20230416/._Con3.tif
- Supplementary material/ROS/20230416/H2O2-2.tif
- __MACOSX/Supplementary material/ROS/20230416/._H2O2-2.tif
- Supplementary material/ROS/20230416/UDCA.tif
- Supplementary material/ROS/20230416/H2O2+UDCA3.tif
- __MACOSX/Supplementary material/ROS/20230416/._H2O2+UDCA3.tif
- Supplementary material/ROS/20230416/H2O2+UDCA2.tif
- __MACOSX/Supplementary material/ROS/20230416/._H2O2+UDCA2.tif
- Supplementary material/ROS/20230416/H2O2.tif
- __MACOSX/Supplementary material/ROS/20230416/._H2O2.tif
- Supplementary material/ROS/20230416/Con.tif
- Supplementary material/HE/AS+UDCA 25/AS8.jpg
- Supplementary material/HE/AS+UDCA 25/AS9.jpg
- __MACOSX/Supplementary material/HE/AS+UDCA 25/._AS9.jpg
- Supplementary material/HE/AS+UDCA 25/.DS_Store
- __MACOSX/Supplementary material/HE/AS+UDCA 25/._.DS_Store
- Supplementary material/HE/AS+UDCA 25/AS10.jpg
- Supplementary material/HE/AS+UDCA 25/AS7.jpg
- Supplementary material/HE/AS+UDCA 25/AS6.jpg
- Supplementary material/HE/AS-model/.DS_Store
- __MACOSX/Supplementary material/HE/AS-model/._.DS_Store
- Supplementary material/HE/AS-model/AS18.jpg
- Supplementary material/HE/AS-model/AS19.jpg
- Supplementary material/HE/AS-model/AS20.jpg
- Supplementary material/HE/AS-model/AS17.jpg
- Supplementary material/HE/UDCA 25/zc5.jpg
- Supplementary material/HE/UDCA 25/zc4.jpg
- Supplementary material/HE/UDCA 25/zc3.jpg
- Supplementary material/HE/UDCA 25/zc2.jpg
- Supplementary material/HE/UDCA 25/zc1.jpg
- __MACOSX/Supplementary material/HE/UDCA 25/._zc1.jpg
- Supplementary material/HE/AS+UDCA 50/.DS_Store
- __MACOSX/Supplementary material/HE/AS+UDCA 50/._.DS_Store
- Supplementary material/HE/AS+UDCA 50/AS2.jpg
- Supplementary material/HE/AS+UDCA 50/AS3.jpg
- Supplementary material/HE/AS+UDCA 50/AS1.jpg
- Supplementary material/HE/AS+UDCA 50/AS4.jpg
- Supplementary material/HE/AS+UDCA 50/AS5.jpg
- Supplementary material/HE/UCDA 50/.DS_Store
- __MACOSX/Supplementary material/HE/UCDA 50/._.DS_Store
- Supplementary material/HE/UCDA 50/zc6.jpg
- Supplementary material/HE/UCDA 50/zc7.jpg
- Supplementary material/HE/UCDA 50/zc10.jpg
- Supplementary material/HE/UCDA 50/zc9.jpg
- Supplementary material/HE/UCDA 50/zc8.jpg
- Supplementary material/HE/AS+UDCA 10/.DS_Store
- __MACOSX/Supplementary material/HE/AS+UDCA 10/._.DS_Store
- Supplementary material/HE/AS+UDCA 10/AS12.jpg
- Supplementary material/HE/AS+UDCA 10/AS13.jpg
- Supplementary material/HE/AS+UDCA 10/AS11.jpg
- __MACOSX/Supplementary material/HE/AS+UDCA 10/._AS11.jpg
- Supplementary material/HE/AS+UDCA 10/AS14.jpg
- Supplementary material/HE/AS+UDCA 10/AS15.jpg
- __MACOSX/Supplementary material/HE/AS+UDCA 10/._AS15.jpg
- Supplementary material/HE/Control/.DS_Store
- __MACOSX/Supplementary material/HE/Control/._.DS_Store
- Supplementary material/HE/Control/zc15.jpg
- __MACOSX/Supplementary material/HE/Control/._zc15.jpg
- Supplementary material/HE/Control/zc14.jpg
- Supplementary material/HE/Control/zc13.jpg
- __MACOSX/Supplementary material/HE/Control/._zc13.jpg
- Supplementary material/HE/Control/zc12.jpg
- Supplementary material/HE/Control/zc11.jpg
- __MACOSX/Supplementary material/HE/Control/._zc11.jpg
- Supplementary material/HE/UDCA 10/.DS_Store
- __MACOSX/Supplementary material/HE/UDCA 10/._.DS_Store
- Supplementary material/HE/UDCA 10/zc20.jpg
- Supplementary material/HE/UDCA 10/zc21.jpg
- Supplementary material/HE/UDCA 10/zc19.jpg
- Supplementary material/HE/UDCA 10/zc18.jpg
- Supplementary material/HE/UDCA 10/zc16.jpg
- Supplementary material/HE/UDCA 10/zc17.jpg
- Supplementary material/Fig 2/SOD/SOD.tiff
- __MACOSX/Supplementary material/Fig 2/SOD/._SOD.tiff
- Supplementary material/Fig 2/SOD/.DS_Store
- __MACOSX/Supplementary material/Fig 2/SOD/._.DS_Store
- Supplementary material/Fig 2/SOD/SOD-LO2.xlsx
- __MACOSX/Supplementary material/Fig 2/SOD/._SOD-LO2.xlsx
- Supplementary material/Fig 2/SOD/Book1.xlsx
- __MACOSX/Supplementary material/Fig 2/SOD/._Book1.xlsx
- Supplementary material/Fig 2/SOD/SODμ╡ôσ║a.pzfx
- __MACOSX/Supplementary material/Fig 2/SOD/._SODμ╡ôσ║a.pzfx
- Supplementary material/Fig 2/SOD/SOD.pzfx
- __MACOSX/Supplementary material/Fig 2/SOD/._SOD.pzfx
- Supplementary material/Fig 2/SOD/μ╡ôσ║a.tiff
- __MACOSX/Supplementary material/Fig 2/SOD/._μ╡ôσ║a.tiff
- Supplementary material/Fig 2/MDA/MDA.pzfx
- __MACOSX/Supplementary material/Fig 2/MDA/._MDA.pzfx
- Supplementary material/Fig 2/MDA/.DS_Store
- __MACOSX/Supplementary material/Fig 2/MDA/._.DS_Store
- Supplementary material/Fig 2/MDA/mda- LO2.xlsx
- __MACOSX/Supplementary material/Fig 2/MDA/._mda- LO2.xlsx
- Supplementary material/Fig 2/MDA/MDA.tiff
- __MACOSX/Supplementary material/Fig 2/MDA/._MDA.tiff
- Supplementary material/Fig 2/MDA/μ╡ôσ║a.tiff
- __MACOSX/Supplementary material/Fig 2/MDA/._μ╡ôσ║a.tiff
- Supplementary material/Fig 2/MDA/mda- LO2-H2O2μ╡ôσ║a.xlsx
- __MACOSX/Supplementary material/Fig 2/MDA/._mda- LO2-H2O2μ╡ôσ║a.xlsx
- Supplementary material/Fig 2/MDA/MDAμ╡ôσ║a.pzfx
- __MACOSX/Supplementary material/Fig 2/MDA/._MDAμ╡ôσ║a.pzfx
- Supplementary material/Lo2-WB/IL-1B/.DS_Store
- __MACOSX/Supplementary material/Lo2-WB/IL-1B/._.DS_Store
- Supplementary material/Lo2-WB/IL-1B/1B.Tif
- __MACOSX/Supplementary material/Lo2-WB/IL-1B/._1B.Tif
- Supplementary material/Lo2-WB/IL-1B/1B.2.Tif
- __MACOSX/Supplementary material/Lo2-WB/IL-1B/._1B.2.Tif
- Supplementary material/Lo2-WB/IL-1B/IL-1B.Tif
- __MACOSX/Supplementary material/Lo2-WB/IL-1B/._IL-1B.Tif
- Supplementary material/Lo2-WB/IL-1B/ICAM1.Tif
- Supplementary material/Lo2-WB/NLRP3/NRF2.Tif
- __MACOSX/Supplementary material/Lo2-WB/NLRP3/._NRF2.Tif
- Supplementary material/Lo2-WB/NLRP3/.DS_Store
- __MACOSX/Supplementary material/Lo2-WB/NLRP3/._.DS_Store
- Supplementary material/Lo2-WB/NLRP3/NLRP3.Tif
- __MACOSX/Supplementary material/Lo2-WB/NLRP3/._NLRP3.Tif
- Supplementary material/Lo2-WB/NLRP3/NLRP3.2.Tif
- __MACOSX/Supplementary material/Lo2-WB/NLRP3/._NLRP3.2.Tif
- Supplementary material/Lo2-WB/NLRP3/NLRP3.3.Tif
- Supplementary material/Lo2-WB/HO-1/nrf2.Tif
- Supplementary material/Lo2-WB/HO-1/.DS_Store
- __MACOSX/Supplementary material/Lo2-WB/HO-1/._.DS_Store
- Supplementary material/Lo2-WB/HO-1/1πÇüHO-1.Tif
- __MACOSX/Supplementary material/Lo2-WB/HO-1/._1πÇüHO-1.Tif
- Supplementary material/Lo2-WB/HO-1/6πÇüHO-1.Tif
- __MACOSX/Supplementary material/Lo2-WB/HO-1/._6πÇüHO-1.Tif
- Supplementary material/Lo2-WB/HO-1/7πÇüHO-1.Tif
- __MACOSX/Supplementary material/Lo2-WB/HO-1/._7πÇüHO-1.Tif
- Supplementary material/Lo2-WB/HO-1/2πÇüHO-1.Tif
- __MACOSX/Supplementary material/Lo2-WB/HO-1/._2πÇüHO-1.Tif
- Supplementary material/Lo2-WB/HO-1/4πÇüHO-1.png
- __MACOSX/Supplementary material/Lo2-WB/HO-1/._4πÇüHO-1.png
- Supplementary material/Lo2-WB/HO-1/HO-1.Tif
- __MACOSX/Supplementary material/Lo2-WB/HO-1/._HO-1.Tif
- Supplementary material/Lo2-WB/HO-1/5πÇüHO-1.Tif
- __MACOSX/Supplementary material/Lo2-WB/HO-1/._5πÇüHO-1.Tif
- Supplementary material/Lo2-WB/HO-1/3πÇüHO-1.png
- __MACOSX/Supplementary material/Lo2-WB/HO-1/._3πÇüHO-1.png
- Supplementary material/Lo2-WB/GAPDH/GAPDH.Tif
- __MACOSX/Supplementary material/Lo2-WB/GAPDH/._GAPDH.Tif
- Supplementary material/Lo2-WB/GAPDH/GAPDH-2.Tif
- __MACOSX/Supplementary material/Lo2-WB/GAPDH/._GAPDH-2.Tif
- Supplementary material/Lo2-WB/GAPDH/GAPDH-.Tif
- __MACOSX/Supplementary material/Lo2-WB/GAPDH/._GAPDH-.Tif
- Supplementary material/Lo2-WB/GAPDH/GAPDH-(3+4).Tif
- __MACOSX/Supplementary material/Lo2-WB/GAPDH/._GAPDH-(3+4).Tif
- Supplementary material/Lo2-WB/IL-6/IL-6.Tif
- __MACOSX/Supplementary material/Lo2-WB/IL-6/._IL-6.Tif
- Supplementary material/Lo2-WB/IL-6/2πÇüIL-6.Tif
- __MACOSX/Supplementary material/Lo2-WB/IL-6/._2πÇüIL-6.Tif
- Supplementary material/Lo2-WB/IL-6/IL-6.2.Tif
- __MACOSX/Supplementary material/Lo2-WB/IL-6/._IL-6.2.Tif
- Supplementary material/Lo2-WB/NRF-2/NRF2.Tif
- __MACOSX/Supplementary material/Lo2-WB/NRF-2/._NRF2.Tif
- Supplementary material/Lo2-WB/NRF-2/NRF2.0.Tif
- __MACOSX/Supplementary material/Lo2-WB/NRF-2/._NRF2.0.Tif
- Supplementary material/Lo2-WB/NRF-2/NRF-2.Tif
- __MACOSX/Supplementary material/Lo2-WB/NRF-2/._NRF-2.Tif
- Supplementary material/Lo2-WB/NRF-2/.DS_Store
- __MACOSX/Supplementary material/Lo2-WB/NRF-2/._.DS_Store
- Supplementary material/Fig 1/τöƒσîû-ΦíÇΦäé/.DS_Store
- __MACOSX/Supplementary material/Fig 1/τöƒσîû-ΦíÇΦäé/._.DS_Store
- Supplementary material/Fig 1/τöƒσîû-ΦíÇΦäé/ASLπÇüALTπÇüUreaπÇüCreaτÜäσë»μ£1⁄4.xlsx
- __MACOSX/Supplementary material/Fig 1/τöƒσîû-ΦíÇΦäé/._ASLπÇüALTπÇüUreaπÇüCreaτÜäσë»μ£1⁄4.xlsx
- Supplementary material/Fig 1/τöƒσîû-ΦíÇΦäé/WechatIMG460.jpeg
[truncated: 21 more entries]
