# Supplementary material for: Ameliorative effect and mechanism of ursodeoxycholic acid on hydrogen peroxide-induced hepatocyte injury
Source: Sci Rep. 2024 Feb 23;14:4446. doi: 10.1038/s41598-024-55043-3 (PMC10891090; doi:10.1038/s41598-024-55043-3)
Supplement: Supplementary file 3 — Supplementary Information 3. [file 41598_2024_55043_MOESM3_ESM.zip › Supplementary material/Fig 4/20230506_Results_20230506 203356.xls]

## Sheet: Results
File Name	/Users/xixidami/Desktop/20230506.eds
Comment
Operator	DEFAULT
Barcode
Instrument Type	QuantStudio™ 5 System
Block Type	96-Well 0.2-mL Block
Instrument Name	272527417
Instrument Serial Number	272527417
Heated Cover Serial Number
Block Serial Number	20440377
Run Start Date/Time	2023-05-07 02:45:22 上午 CST
Run End Date/Time	2023-05-07 03:38:01 上午 CST
Run Duration	52 minutes 38 seconds																										β
Sample Volume	20.0
Cover Temperature	105.0
Passive Reference	ROX
PCR Stage/Step Number	Stage 2 Step 2
Melt Stage Number	3
Quantification Cycle Method	CT
Analysis Date/Time	2023-05-06 08:33:47 下午 CST
Software Name and Version	Design & Analysis Software v2.6.0
Plugin Name and Version	Primary Analysis v1.7.0, Relative Quantification v1.5.0
Exported On	2023-05-06 08:33:56 下午 CST
Well	Well Position	Omit	Sample	Target	Task	Reporter	Quencher	Amp Status	Amp Score	Curve Quality	Result Quality Issues	Cq	Cq Confidence	Cq Mean	Cq SD	Auto Threshold	Threshold	Auto Baseline	Baseline Start	Baseline End	Tm1	Tm2	Tm3	Tm4
1	A1	FALSE	L0	1B	UNKNOWN	SYBR	None	Amp	1.46585			28.7866	0.865018	22.5415	3.82341	TRUE	0.0417632	TRUE	3	26	83.6434
2	A2	FALSE	L0	1B	UNKNOWN	SYBR	None	Amp	1.47061			28.6637	0.86658	22.5415	3.82341	TRUE	0.0417632	TRUE	3	25	83.6434
3	A3	FALSE	L0	1B	UNKNOWN	SYBR	None	Amp	1.46658			29.0562	0.868759	22.5415	3.82341	TRUE	0.0417632	TRUE	3	26	83.6581
4	A4	FALSE	L0	IL-6	UNKNOWN	SYBR	None	Amp	1.23367			21.2764	0.753677	22.5415	3.82341	TRUE	0.0417632	TRUE	3	18	75.916
5	A5	FALSE	L0	IL-6	UNKNOWN	SYBR	None	Amp	1.23596			21.1023	0.7674	22.5415	3.82341	TRUE	0.0417632	TRUE	3	18	76.0791
6	A6	FALSE	L0	IL-6	UNKNOWN	SYBR	None	Amp	1.2447			21.1677	0.771402	22.5415	3.82341	TRUE	0.0417632	TRUE	3	18	76.0791
7	A7	FALSE	L0	NLRP3	UNKNOWN	SYBR	None	Amp	1.35201			21.5768	0.832892	22.5415	3.82341	TRUE	0.0417632	TRUE	3	18	81.4864
8	A8	FALSE	L0	NLRP3	UNKNOWN	SYBR	None	Amp	1.35724			21.5278	0.82183	22.5415	3.82341	TRUE	0.0417632	TRUE	3	19	81.4864
9	A9	FALSE	L0	NLRP3	UNKNOWN	SYBR	None	Amp	1.34414			21.5631	0.7865	22.5415	3.82341	TRUE	0.0417632	TRUE	3	18	81.335
10	A10	FALSE	L0	GAP	UNKNOWN	SYBR	None	Amp	1.44573			18.5968	0.668343	22.5415	3.82341	TRUE	0.0417632	TRUE	3	16	84.1125
11	A11	FALSE	L0	GAP	UNKNOWN	SYBR	None	Amp	1.45473			18.1834	0.579457	22.5415	3.82341	TRUE	0.0417632	TRUE	3	15	84.2686
12	A12	FALSE	L0	GAP	UNKNOWN	SYBR	None	Amp	1.45018			17.8107	0.521241	22.5415	3.82341	TRUE	0.0417632	TRUE	3	15	84.2686
13	B1	FALSE	L0	1B	UNKNOWN	SYBR	None	Amp	1.45242			28.428	0.851722	22.5415	3.82341	TRUE	0.0417632	TRUE	3	26	83.4974
14	B2	FALSE	L0	1B	UNKNOWN	SYBR	None	Amp	1.4661			28.4413	0.855039	22.5415	3.82341	TRUE	0.0417632	TRUE	3	25	83.6434
15	B3	FALSE	L0	1B	UNKNOWN	SYBR	None	Amp	1.47441			28.4618	0.862328	22.5415	3.82341	TRUE	0.0417632	TRUE	3	26	83.6581
16	B4	FALSE	L0	IL-6	UNKNOWN	SYBR	None	Amp	1.23018			21.0669	0.733762	22.5415	3.82341	TRUE	0.0417632	TRUE	3	18	75.916
17	B5	FALSE	L0	IL-6	UNKNOWN	SYBR	None	Amp	1.24812			21.0822	0.722513	22.5415	3.82341	TRUE	0.0417632	TRUE	3	18	75.9329
18	B6	FALSE	L0	IL-6	UNKNOWN	SYBR	None	Amp	1.24635			21.0353	0.750388	22.5415	3.82341	TRUE	0.0417632	TRUE	3	18	75.9329
19	B7	FALSE	L0	NLRP3	UNKNOWN	SYBR	None	Amp	1.35663			21.0364	0.778883	22.5415	3.82341	TRUE	0.0417632	TRUE	3	18	81.4864
20	B8	FALSE	L0	NLRP3	UNKNOWN	SYBR	None	Amp	1.34827			21.0348	0.794734	22.5415	3.82341	TRUE	0.0417632	TRUE	3	18	81.4864
21	B9	FALSE	L0	NLRP3	UNKNOWN	SYBR	None	Amp	1.34258			21.1691	0.822094	22.5415	3.82341	TRUE	0.0417632	TRUE	3	18	81.335
22	B10	FALSE	L0	GAP	UNKNOWN	SYBR	None	Amp	1.44745			18.65	0.644114	22.5415	3.82341	TRUE	0.0417632	TRUE	3	15	84.1125
23	B11	FALSE	L0	GAP	UNKNOWN	SYBR	None	Amp	1.45247			18.5387	0.619412	22.5415	3.82341	TRUE	0.0417632	TRUE	3	16	84.2686
24	B12	FALSE	L0	GAP	UNKNOWN	SYBR	None	Amp	1.45053			18.592	0.644133	22.5415	3.82341	TRUE	0.0417632	TRUE	3	15	84.2686
25	C1	FALSE	L0	1B	UNKNOWN	SYBR	None	Amp	1.45691			28.8648	0.858985	22.5415	3.82341	TRUE	0.0417632	TRUE	3	26	83.4974
26	C2	FALSE	L0	1B	UNKNOWN	SYBR	None	Amp	1.46034			28.7195	0.855463	22.5415	3.82341	TRUE	0.0417632	TRUE	3	26	83.4974
27	C3	FALSE	L0	1B	UNKNOWN	SYBR	None	Amp	1.45984			28.848	0.85854	22.5415	3.82341	TRUE	0.0417632	TRUE	3	26	83.5121
28	C4	FALSE	L0	IL-6	UNKNOWN	SYBR	None	Amp	1.22545			21.4293	0.732929	22.5415	3.82341	TRUE	0.0417632	TRUE	3	18	75.916
29	C5	FALSE	L0	IL-6	UNKNOWN	SYBR	None	Amp	1.23423			21.3948	0.780488	22.5415	3.82341	TRUE	0.0417632	TRUE	3	18	75.9329
30	C6	FALSE	L0	IL-6	UNKNOWN	SYBR	None	Amp	1.25114			21.3711	0.766074	22.5415	3.82341	TRUE	0.0417632	TRUE	3	18	75.9329
31	C7	FALSE	L0	NLRP3	UNKNOWN	SYBR	None	Amp	1.35513			21.6369	0.807038	22.5415	3.82341	TRUE	0.0417632	TRUE	3	18	81.3401
32	C8	FALSE	L0	NLRP3	UNKNOWN	SYBR	None	Amp	1.35459			21.5447	0.813943	22.5415	3.82341	TRUE	0.0417632	TRUE	3	19	81.4864
33	C9	FALSE	L0	NLRP3	UNKNOWN	SYBR	None	Amp	1.35939			21.4807	0.783986	22.5415	3.82341	TRUE	0.0417632	TRUE	3	19	81.1888
34	C10	FALSE	L0	GAP	UNKNOWN	SYBR	None	Amp	1.44852			18.7173	0.637478	22.5415	3.82341	TRUE	0.0417632	TRUE	3	16	84.1125
35	C11	FALSE	L0	GAP	UNKNOWN	SYBR	None	Amp	1.45016			18.7514	0.634385	22.5415	3.82341	TRUE	0.0417632	TRUE	3	16	84.2686
36	C12	FALSE	L0	GAP	UNKNOWN	SYBR	None	Amp	1.44699			18.5531	0.593712	22.5415	3.82341	TRUE	0.0417632	TRUE	3	16	84.2686
37	D1	FALSE	L0	1B	UNKNOWN	SYBR	None	Amp	1.44588			28.8361	0.866748	22.5415	3.82341	TRUE	0.0417632	TRUE	3	26	83.4974
38	D2	FALSE	L0	1B	UNKNOWN	SYBR	None	Amp	1.45357			28.9342	0.867254	22.5415	3.82341	TRUE	0.0417632	TRUE	3	26	83.4974
39	D3	FALSE	L0	1B	UNKNOWN	SYBR	None	Amp	1.45812			28.8667	0.84951	22.5415	3.82341	TRUE	0.0417632	TRUE	3	26	83.5121
40	D4	FALSE	L0	IL-6	UNKNOWN	SYBR	None	Amp	1.21451			21.1997	0.793934	22.5415	3.82341	TRUE	0.0417632	TRUE	3	18	75.7699
41	D5	FALSE	L0	IL-6	UNKNOWN	SYBR	None	Amp	1.23216			21.2507	0.78321	22.5415	3.82341	TRUE	0.0417632	TRUE	3	18	75.7866
42	D6	FALSE	L0	IL-6	UNKNOWN	SYBR	None	Amp	1.22707			21.3287	0.768068	22.5415	3.82341	TRUE	0.0417632	TRUE	3	18	75.7866
43	D7	FALSE	L0	NLRP3	UNKNOWN	SYBR	None	Amp	1.33494			21.7864	0.804828	22.5415	3.82341	TRUE	0.0417632	TRUE	3	19	81.3401
44	D8	FALSE	L0	NLRP3	UNKNOWN	SYBR	None	Amp	1.34374			21.6772	0.792543	22.5415	3.82341	TRUE	0.0417632	TRUE	3	18	81.3401
45	D9	FALSE	L0	NLRP3	UNKNOWN	SYBR	None	Amp	1.34788			21.553	0.778728	22.5415	3.82341	TRUE	0.0417632	TRUE	3	18	81.335
46	D10	FALSE	L0	GAP	UNKNOWN	SYBR	None	Amp	1.44556			18.3117	0.603551	22.5415	3.82341	TRUE	0.0417632	TRUE	3	15	84.2587
47	D11	FALSE	L0	GAP	UNKNOWN	SYBR	None	Amp	1.44943			18.2897	0.578357	22.5415	3.82341	TRUE	0.0417632	TRUE	3	15	84.2686
48	D12	FALSE	L0	GAP	UNKNOWN	SYBR	None	Amp	1.43711			18.1894	0.583828	22.5415	3.82341	TRUE	0.0417632	TRUE	3	16	84.2686
49	E1	FALSE	L0	1B-18-NRF	UNKNOWN	SYBR	None	Amp	1.43324			29.2225	0.8825	22.5415	3.82341	TRUE	0.0417632	TRUE	3	26	83.4974
50	E2	FALSE	L0	1B-18-NRF	UNKNOWN	SYBR	None	Amp	1.4499			28.7798	0.894785	22.5415	3.82341	TRUE	0.0417632	TRUE	3	26	83.4974
51	E3	FALSE	L0	1B-18-NRF	UNKNOWN	SYBR	None	Amp	1.45198			28.9283	0.898005	22.5415	3.82341	TRUE	0.0417632	TRUE	3	26	83.5121
52	E4	FALSE	L0	NRF2	UNKNOWN	SYBR	None	Amp	1.22042			21.339	0.830943	22.5415	3.82341	TRUE	0.0417632	TRUE	3	18	75.916
53	E5	FALSE	L0	NRF2	UNKNOWN	SYBR	None	Amp	1.22387			21.3481	0.828144	22.5415	3.82341	TRUE	0.0417632	TRUE	3	18	75.7866
54	E6	FALSE	L0	NRF2	UNKNOWN	SYBR	None	Amp	1.21805			21.1742	0.821083	22.5415	3.82341	TRUE	0.0417632	TRUE	3	18	75.7866
55	E7	FALSE	L0	HO-1	UNKNOWN	SYBR	None	Amp	1.32198			22.046	0.818134	22.5415	3.82341	TRUE	0.0417632	TRUE	3	19	81.1939
56	E8	FALSE	L0	HO-1	UNKNOWN	SYBR	None	Amp	1.33482			21.9599	0.815759	22.5415	3.82341	TRUE	0.0417632	TRUE	3	19	81.3401
57	E9	FALSE	L0	HO-1	UNKNOWN	SYBR	None	Amp	1.33162			21.9463	0.785859	22.5415	3.82341	TRUE	0.0417632	TRUE	3	19	81.4812
58	E10	FALSE	L0	B	UNKNOWN	SYBR	None	Amp	1.43297			18.8315	0.596431	22.5415	3.82341	TRUE	0.0417632	TRUE	3	16	84.4049
59	E11	FALSE	L0	B	UNKNOWN	SYBR	None	Amp	1.42849			18.8696	0.584614	22.5415	3.82341	TRUE	0.0417632	TRUE	3	16	84.4148
60	E12	FALSE	L0	B	UNKNOWN	SYBR	None	Amp	1.44041			18.6724	0.559371	22.5415	3.82341	TRUE	0.0417632	TRUE	3	16	84.4148
61	F1	FALSE	L0	1B-18-NRF	UNKNOWN	SYBR	None	Amp	1.44695			29.4574	0.867476	22.5415	3.82341	TRUE	0.0417632	TRUE	3	26	83.4974
62	F2	FALSE	L0	1B-18-NRF	UNKNOWN	SYBR	None	Amp	1.46235			29.3735	0.867528	22.5415	3.82341	TRUE	0.0417632	TRUE	3	26	83.6434
63	F3	FALSE	L0	1B-18-NRF	UNKNOWN	SYBR	None	Amp	1.47771			29.251	0.872822	22.5415	3.82341	TRUE	0.0417632	TRUE	3	26	83.6581
64	F4	FALSE	L0	NRF2	UNKNOWN	SYBR	None	Amp	1.23004			22.9093	0.755352	22.5415	3.82341	TRUE	0.0417632	TRUE	3	18	75.916
65	F5	FALSE	L0	NRF2	UNKNOWN	SYBR	None	Amp	1.22902			22.9403	0.761574	22.5415	3.82341	TRUE	0.0417632	TRUE	3	19	75.7866
66	F6	FALSE	L0	NRF2	UNKNOWN	SYBR	None	Amp	1.23175			22.2817	0.804114	22.5415	3.82341	TRUE	0.0417632	TRUE	3	18	75.7866
67	F7	FALSE	L0	HO-1	UNKNOWN	SYBR	None	Amp	1.333			22.7762	0.817797	22.5415	3.82341	TRUE	0.0417632	TRUE	3	19	81.3401
68	F8	FALSE	L0	HO-1	UNKNOWN	SYBR	None	Amp	1.33434			22.752	0.825855	22.5415	3.82341	TRUE	0.0417632	TRUE	3	19	81.3401
69	F9	FALSE	L0	HO-1	UNKNOWN	SYBR	None	Amp	1.34089			22.7825	0.823923	22.5415	3.82341	TRUE	0.0417632	TRUE	3	19	81.9197
70	F10	FALSE	L0	B	UNKNOWN	SYBR	None	Amp	1.4561			18.7482	0.603944	22.5415	3.82341	TRUE	0.0417632	TRUE	3	16	84.6973
71	F11	FALSE	L0	B	UNKNOWN	SYBR	None	Amp	1.49371			18.7242	0.586379	22.5415	3.82341	TRUE	0.0417632	TRUE	3	15	84.7073
72	F12	FALSE	L0	B	UNKNOWN	SYBR	None	Amp	1.44598			18.7582	0.617519	22.5415	3.82341	TRUE	0.0417632	TRUE	3	16	84.561
73	G1	FALSE	L0	1B-18-NRF	UNKNOWN	SYBR	None	Amp	1.45381			28.2693	0.865059	22.5415	3.82341	TRUE	0.0417632	TRUE	3	25	83.6434
74	G2	FALSE	L0	1B-18-NRF	UNKNOWN	SYBR	None	Amp	1.46312			28.459	0.875381	22.5415	3.82341	TRUE	0.0417632	TRUE	3	25	83.7893
75	G3	FALSE	L0	1B-18-NRF	UNKNOWN	SYBR	None	Amp	1.46491			28.1186	0.876684	22.5415	3.82341	TRUE	0.0417632	TRUE	3	25	83.6581
76	G4	FALSE	L0	NRF2	UNKNOWN	SYBR	None	Amp	1.22248			21.8608	0.800699	22.5415	3.82341	TRUE	0.0417632	TRUE	3	18	75.916
77	G5	FALSE	L0	NRF2	UNKNOWN	SYBR	None	Amp	1.21899			21.9341	0.769394	22.5415	3.82341	TRUE	0.0417632	TRUE	3	18	75.7866
78	G6	FALSE	L0	NRF2	UNKNOWN	SYBR	None	Amp	1.22825			21.8723	0.816215	22.5415	3.82341	TRUE	0.0417632	TRUE	3	18	75.7866
79	G7	FALSE	L0	HO-1	UNKNOWN	SYBR	None	Amp	1.3298			22.0383	0.832902	22.5415	3.82341	TRUE	0.0417632	TRUE	3	18	81.3401
80	G8	FALSE	L0	HO-1	UNKNOWN	SYBR	None	Amp	1.34165			21.8778	0.787711	22.5415	3.82341	TRUE	0.0417632	TRUE	3	18	81.3401
81	G9	FALSE	L0	HO-1	UNKNOWN	SYBR	None	Amp	1.33982			22.0006	0.785781	22.5415	3.82341	TRUE	0.0417632	TRUE	3	18	82.3583
82	G10	FALSE	L0	B	UNKNOWN	SYBR	None	Amp	1.45587			18.2572	0.587748	22.5415	3.82341	TRUE	0.0417632	TRUE	3	15	84.9896
83	G11	FALSE	L0	B	UNKNOWN	SYBR	None	Amp	1.45166			18.2234	0.606967	22.5415	3.82341	TRUE	0.0417632	TRUE	3	15	84.9997
84	G12	FALSE	L0	B	UNKNOWN	SYBR	None	Amp	1.44746			18.1952	0.617878	22.5415	3.82341	TRUE	0.0417632	TRUE	3	15	84.8535
85	H1	FALSE	L0	1B-18-NRF	UNKNOWN	SYBR	None	Amp	1.44316			28.3047	0.860131	22.5415	3.82341	TRUE	0.0417632	TRUE	3	25	83.7893
86	H2	FALSE	L0	1B-18-NRF	UNKNOWN	SYBR	None	Amp	1.45871			28.2062	0.879249	22.5415	3.82341	TRUE	0.0417632	TRUE	3	25	83.7893
87	H3	FALSE	L0	1B-18-NRF	UNKNOWN	SYBR	None	Amp	1.46721			28.202	0.874974	22.5415	3.82341	TRUE	0.0417632	TRUE	3	25	83.8042
88	H4	FALSE	L0	NRF2	UNKNOWN	SYBR	None	Amp	1.21707			21.0858	0.777927	22.5415	3.82341	TRUE	0.0417632	TRUE	3	18	76.062
89	H5	FALSE	L0	NRF2	UNKNOWN	SYBR	None	Amp	1.22008			20.8483	0.777429	22.5415	3.82341	TRUE	0.0417632	TRUE	3	18	75.7866
90	H6	FALSE	L0	NRF2	UNKNOWN	SYBR	None	Amp	1.23288			21.2224	0.775885	22.5415	3.82341	TRUE	0.0417632	TRUE	3	18	75.7866
91	H7	FALSE	L0	HO-1	UNKNOWN	SYBR	None	Amp	1.34598			21.4175	0.813494	22.5415	3.82341	TRUE	0.0417632	TRUE	3	17	81.4864
92	H8	FALSE	L0	HO-1	UNKNOWN	SYBR	None	Amp	1.35662			21.3662	0.815604	22.5415	3.82341	TRUE	0.0417632	TRUE	3	18	81.3401
93	H9	FALSE	L0	HO-1	UNKNOWN	SYBR	None	Amp	1.36426			21.2596	0.791804	22.5415	3.82341	TRUE	0.0417632	TRUE	3	18	82.5045
94	H10	FALSE	L0	B	UNKNOWN	SYBR	None	No Amp	0			Undetermined	0			TRUE	0.0417632	TRUE	3	39	84.5511	89.229	72.4176	75.1952
95	H11	FALSE	L0	B	UNKNOWN	SYBR	None	Amp	1.45142			18.4963	0.620937	22.5415	3.82341	TRUE	0.0417632	TRUE	3	16	85.2922
96	H12	FALSE	L0	B	UNKNOWN	SYBR	None	Amp	1.44197			18.3672	0.61025	22.5415	3.82341	TRUE	0.0417632	TRUE	3	15	85.146
