# Supplementary material for: Ameliorative effect and mechanism of ursodeoxycholic acid on hydrogen peroxide-induced hepatocyte injury
Source: Sci Rep. 2024 Feb 23;14:4446. doi: 10.1038/s41598-024-55043-3 (PMC10891090; doi:10.1038/s41598-024-55043-3)
Supplement: Supplementary file 3 — Supplementary Information 3. [file 41598_2024_55043_MOESM3_ESM.zip › Supplementary material/Fig 2/20230112-2.xlsx]

## Sheet: 板 2 - Sheet1
软件版本	3.04.17
实验文件路径:	F:\WXQ\20230112.xpt
方案文件路径:
板编号	板 2
日期	2023-01-12
时间	14:03:50
检测仪类型:	Cytation5
检测仪序列号:	1810031E
检测类型	检测仪
程序详细信息
板类型	96 WELL PLATE
完成后弹出板
检测	吸收光 终点
	全板
	波长: 450
	检测速度: 正常, 延迟: 100 msec, 测量值/数据点: 8
结果
实际温度:	20
		1	2	3	4	5	6	7	8	9	10	11	12
	A	0.043	0.046	0.041	0.041	0.042	0.044	0.043	0.041	0.042	0.041	0.194	0.04	450
	B	0.042	1.861	1.824	1.699	1.719	1.723	1.613	1.8	1.748	0.05	0.167	0.041	450
	C	0.042	1.714	1.827	1.77	1.714	1.816	1.755	1.73	1.987	0.05	0.17	0.041	450
	D	0.043	1.918	1.983	1.909	1.764	1.912	1.781	1.829	1.635	0.05	0.169	0.041	450
	E	0.043	1.465	1.406	1.346	1.467	1.303	1.123	1.212	1.283	0.052	0.167	0.041	450
	F	0.042	1.413	1.476	1.331	1.349	1.318	1.141	1.156	1.262	0.051	0.166	0.041	450
	G	0.042	1.35	1.435	1.412	1.474	1.447	1.338	1.317	1.347	0.051	0.164	0.042	450
	H	0.041	0.042	0.042	0.042	0.042	0.042	0.042	0.042	0.041	0.041	0.191	0.042	450
