# Supplementary material for: Ameliorative effect and mechanism of ursodeoxycholic acid on hydrogen peroxide-induced hepatocyte injury
Source: Sci Rep. 2024 Feb 23;14:4446. doi: 10.1038/s41598-024-55043-3 (PMC10891090; doi:10.1038/s41598-024-55043-3)
Supplement: Supplementary file 3 — Supplementary Information 3. [file 41598_2024_55043_MOESM3_ESM.zip › Supplementary material/Fig 2/2022.12.12πÇé1.xlsx]

## Sheet: Sheet1
	0	100	200	400	600
	2.482	1.845	1.626	1.324	1.249				0.151
	2.465	1.803	1.63	1.385	1.25				0.161
	2.407	1.817	1.693	1.305	1.204				0.153
	Ac	As							Ab
	0	DMSO	1	2	3	4	5
	2.47	2.359	2.291	2.343	2.244	2.246	1.861
	2.371	2.358	2.332	2.416	2.242	2.175	1.941
	2.45133
	存活率=（As-Ab）/(Ac-Ab)*100%
	1.01251	0.726727	0.632776	0.503218	0.471042
	1.00558	0.712674	0.637587	0.53125	0.472656
	0.981915	0.738243	0.68323	0.511091	0.466282
	1	0.952135	0.922812	0.945235	0.902544	0.903407	0.737387
	1	0.994118	0.982353	1.02036	0.941629	0.911312	0.80543
