# Supplementary material for: Ameliorative effect and mechanism of ursodeoxycholic acid on hydrogen peroxide-induced hepatocyte injury
Source: Sci Rep. 2024 Feb 23;14:4446. doi: 10.1038/s41598-024-55043-3 (PMC10891090; doi:10.1038/s41598-024-55043-3)
Supplement: Supplementary file 3 — Supplementary Information 3. [file 41598_2024_55043_MOESM3_ESM.zip › Supplementary material/Fig 2/LO2 WXQ 2022.12.19.xlsx]

## Sheet: 板 2 - Sheet1
软件版本	3.04.17
实验文件路径:	C:\Users\Public\Documents\Experiments\WXQ\202212160 2.xpt
方案文件路径:
板编号	板 2
日期	2022-12-16
时间	15:52:05
检测仪类型:	Cytation5
检测仪序列号:	1810031E
检测类型	检测仪
程序详细信息
板类型	96 WELL PLATE
完成后弹出板
检测	吸收光 终点
	全板
	波长: 450
	检测速度: 正常, 延迟: 100 msec, 测量值/数据点: 8
结果
实际温度:	29.5
		1	2	3	4	5	6	7	8	9	10	11	12
	A													450
	B		2.482	1.845	1.626	1.324	1.249	0.151						450
	C		2.465	1.803	1.63	1.385	1.25	0.161						450
	D		2.407	1.817	1.693	1.305	1.204	0.153						450
	E													450
	F													450
	G													450
	H													450
