# Supplementary material for: Ameliorative effect and mechanism of ursodeoxycholic acid on hydrogen peroxide-induced hepatocyte injury
Source: Sci Rep. 2024 Feb 23;14:4446. doi: 10.1038/s41598-024-55043-3 (PMC10891090; doi:10.1038/s41598-024-55043-3)
Supplement: Supplementary file 3 — Supplementary Information 3. [file 41598_2024_55043_MOESM3_ESM.zip › Supplementary material/H2O2/H2O2-UDCA.xlsx]

## Sheet: 板 1 - Sheet1
软件版本	3.04.17
实验文件路径:
方案文件路径:
板编号	板 1
日期	2023-09-18
时间	21:45:44
检测仪类型:	Cytation5
检测仪序列号:	1810031E
检测类型	检测仪
程序详细信息
板类型	96 WELL PLATE
完成后弹出板
振板	线性: 0:05 (MM:SS)
	频率: 567 cpm (3 mm)
检测	吸收光 终点
	全板
	波长: 415
	检测速度: 正常, 延迟: 100 msec, 测量值/数据点: 8
结果
实际温度:	36.1
		1	2	3	4	5	6	7	8	9	10	11	12
	A	0.168	0.067	0.063	0.291	0.316	0.313	0.182	0.194	0.201	0.246	0.284	0.286	415
	B	0.259	0.432	0.22	0.238	0.268	0.264	0.107	0.144	0.146	0.375	0.343	0.334	415
	C	0.299	0.285	0.283	0.319	0.315	0.301	0.127	0.124	0.135	0.435	0.446	0.06	415
	D	0.324	0.318	0.31	0.26	0.282	0.337	0.18	0.161	0.175	0.054	0.053	0.057	415
	E	0.409	0.423	0.302	0.269	0.379	0.335	0.123	0.124	0.145	0.057	0.058	0.059	415
	F	0.356	0.326	0.325	0.227	0.223	0.231	0.096	0.117	0.118	0.057	0.057	0.062	415
	G	0.286	0.251	0.271	0.222	0.242	0.239	0.116	0.114	0.092	0.056	0.056	0.056	415
	H	0.234	0.249	0.058	0.176	0.172	0.176	0.369	0.276	0.231	0.058	0.059	0.057	415
							H2O2含量（umol/ml）=20*A测定/A标准
	1.1	0.299	0.285	0.283	A测定		0.244333	0.230333	0.228333		12.6652	11.9395	11.8359
	1.2	0.324	0.318	0.31			0.269333	0.263333	0.255333		13.9611	13.6501	13.2354
	1.3	0.409	0.423	0.302			0.354333	0.368333	0.247333		18.3672	19.0929	12.8207
	2.1	0.356	0.326	0.325			0.301333	0.271333	0.270333		15.6199	14.0648	14.013
	2.2	0.286	0.251	0.271			0.231333	0.196333	0.216333		11.9914	10.1771	11.2138
	3.1	0.234	0.249				0.179333	0.194333			9.2959	10.0734
	3.2	0.291	0.316	0.313			0.236333	0.261333	0.258333		12.2505	13.5464	13.3909
	3.3	0.238	0.268	0.264			0.183333	0.213333	0.209333		9.50324	11.0583	10.851
	4.1	0.319	0.315	0.301			0.264333	0.260333	0.246333		13.7019	13.4946	12.7689
	4.2	0.26	0.282	0.337			0.205333	0.227333	0.282333		10.6436	11.784	14.635
	4.3	0.269	0.379	0.335			0.214333	0.324333	0.280333		11.1102	16.8121	14.5313
	5.1	0.227	0.223	0.231			0.172333	0.168333	0.176333		8.93305	8.7257	9.14039
	5.2	0.222	0.242	0.239			0.167333	0.187333	0.184333		8.67387	9.71058	9.55508
	6.1	0.176	0.172	0.176			0.121333	0.117333	0.121333		6.28942	6.08207	6.28942
	6.2	0.182	0.194	0.201			0.127333	0.139333	0.146333		6.60043	7.22246	7.58531
	c1	0.107	0.144	0.146			0.0523333	0.0893333	0.0913333		2.71274	4.63067	4.73434
	c2	0.127	0.124	0.135			0.0723333	0.0693333	0.0803333		3.74946	3.59395	4.16415
	c3	0.18	0.161	0.175			0.125333	0.106333	0.120333		6.49676	5.51188	6.23758
	n1	0.123	0.124	0.145			0.0683333	0.0693333	0.0903333		3.54212	3.59395	4.68251
	n2	0.096	0.117	0.118			0.0413333	0.0623333	0.0633333		2.14255	3.2311	3.28294
	n3	0.116	0.114	0.092			0.0613333	0.0593333	0.0373333		3.17927	3.07559	1.93521
	s1	0.369	0.276	0.231			0.314333	0.221333	0.176333		16.2937	11.473	9.14039
	s2	0.246	0.284	0.286			0.191333	0.229333	0.231333		9.91793	11.8877	11.9914
	s3	0.375	0.343	0.334			0.320333	0.288333	0.279333		16.6048	14.946	14.4795
	biao	0.435	0.446		0.4405	Abiao	0.380333	0.391333		0.385833
	kong	0.054	0.053	0.057		kong
						Control	AS	UDCA 10mg/kg	UDCA 25mg/kg	UDCA 50mg/kg	UDCA
	1.1		11.9395	11.8359		2.71274	16.2937	12.6652	8.93305	6.28942	3.54212
	1.2	13.9611	13.6501	13.2354		4.63067	11.473	9.2959	8.7257	6.08207	3.59395
	1.3	18.3672	19.0929	12.8207		4.73434	9.14039	10.0734	9.14039	6.28942	4.68251
	2.1	15.6199	14.0648	14.013		3.74946	9.91793	12.2505	8.67387	6.60043	2.14255
	2.2	11.9914	10.1771	11.2138		3.59395	11.8877	13.5464	9.71058	7.22246	3.2311
	UDCA 10mg/kg	12.6652	9.2959	10.0734		4.16415	11.9914	13.3909	9.55508	7.58531	3.28294
	UDCA 10mg/kg	12.2505	13.5464	13.3909
	3.3	9.50324	11.0583	10.851
	4.1	13.7019	13.4946	12.7689
	4.2	10.6436	11.784	14.635
	4.3	11.1102	16.8121	14.5313
	UDCA 25mg/kg	8.93305	8.7257	9.14039
	UDCA 25mg/kg	8.67387	9.71058	9.55508
	UDCA 50mg/kg	6.28942	6.08207	6.28942
	UDCA 50mg/kg	6.60043	7.22246	7.58531
	c1	2.71274	4.63067	4.73434
	c2	3.74946	3.59395	4.16415
	c3	6.49676	5.51188	6.23758
	n1	3.54212	3.59395	4.68251
	n2	2.14255	3.2311	3.28294
	n3	3.17927	3.07559	1.93521
	s1	16.2937	11.473	9.14039
	s2	9.91793	11.8877	11.9914
	s3	16.6048	14.946	14.4795
