# Supplementary material for: Ameliorative effect and mechanism of ursodeoxycholic acid on hydrogen peroxide-induced hepatocyte injury
Source: Sci Rep. 2024 Feb 23;14:4446. doi: 10.1038/s41598-024-55043-3 (PMC10891090; doi:10.1038/s41598-024-55043-3)
Supplement: Supplementary file 3 — Supplementary Information 3. [file 41598_2024_55043_MOESM3_ESM.zip › Supplementary material/Lo2-WB/WBμò░μì«.xlsx]

## Sheet: Sheet1
IL-6		25133.9	36752.3	29331.2	22923.4		0.614105	0.865149	0.650555	0.531852
		25122.8	36401.8	29074.4	22768.5		0.613834	0.856897	0.644858	0.528258
		25105.4	36201.4	29074.4	22768.5		0.613408	0.852179	0.644858	0.528258
IL-1b		33779.2	35010.2	18262.4	7039.58		0.825337	0.82414	0.405053	0.163327
		33747.9	35003.8	18262.4	7039.58		0.824572	0.823989	0.405053	0.163327
		33534.9	35003.8	18258.4	7007.46		0.819369	0.823989	0.404964	0.162582
NLRP3		26206.8	34342.5	23835.1	22841.3		0.640318	0.80842	0.528653	0.529948
		25963.6	34334	23464.3	22639.3		0.634377	0.808222	0.520428	0.525261
		25859.2	34305.2	23197.6	22437.9		0.631826	0.807543	0.514513	0.520588
NRF-2		32440.5	8293.22	12739.9	19301.3		0.792628	0.195222	0.282566	0.447816
		32429.1	8293.22	12739.9	19296.3		0.792349	0.195222	0.282566	0.4477
		32423.4	8287.22	12734.2	19277.3		0.79221	0.195081	0.28244	0.447259		1	1	31605.8	14137.9	28926.9	32221.3
							0	0	0	0		2	2	31567.4	14111.8	28926.9	32197.2
							0	0	0	0		3	3	31549.9	14111.8	28903.8	32155.1
HO-1		31605.8	14137.9	28926.9	32221.3		0.772234	0.332806	0.641587	0.747575		4	4
		31567.4	14111.8	28926.9	32197.2		0.771295	0.332191	0.641587	0.747016		5	5
		31549.9	14111.8	28903.8	32155.1		0.77087	0.332191	0.641074	0.746038		6	6
												7	7
												8	8
		40999.4	42573.7	45180.7	43146.9		1.00175	1.00218	1.00209	1.00106		9	9
GAPDH		40930.4	42498.1	45076.2	43103.9		1.00007	1.0004	0.999772	1.00006		10	10
		40853.3	42371	45002.7	43052.6		0.998182	0.997412	0.99814	0.998874		11	11
												12	12
		40927.7	42480.9	45086.5	43101.1
