# Supplementary material for: Ameliorative effect and mechanism of ursodeoxycholic acid on hydrogen peroxide-induced hepatocyte injury
Source: Sci Rep. 2024 Feb 23;14:4446. doi: 10.1038/s41598-024-55043-3 (PMC10891090; doi:10.1038/s41598-024-55043-3)
Supplement: Supplementary file 3 — Supplementary Information 3. [file 41598_2024_55043_MOESM3_ESM.zip › Supplementary material/Fig 2/SOD/SOD-LO2.xlsx]

## Sheet: 板 1 - Sheet1
蛋白浓度	编号				抑制百分率 ＝ (A空白对照1－A样品) / (A空白对照1－A空白对照2) × 100%
0.598	control	0.368	0.338	0.331
0.653	H2O2	0.427	0.407	0.419
0.639	H2O2+UDCA	0.368	0.379	0.373
0.684	UDCA	0.36	0.364	0.371
	空白1	0.806	0.78	0.801
	空白2	0.075	0.053	0.06
ug/ul		抑制百分率			SOD酶活力=抑制百分率/(1-抑制百分率)						SOD酶活力/蛋白浓度
1.27386		0.599179	0.607978	0.634278	1.49488	1.55088	1.73432	1.59336		0.938195	0.973339	1.08847
1.41385		0.518468	0.513067	0.51552	1.0767	1.05367	1.06407			0.675745	0.66129	0.667814
1.37821		0.599179	0.551582	0.577598	1.49488	1.23006	1.36741			0.938195	0.771993	0.858195
1.49275		0.610123	0.572215	0.580297	1.56491	1.33762	1.38264			0.982147	0.839498	0.86775
mg/ml
								U/mg
