# Supplementary material for: Ameliorative effect and mechanism of ursodeoxycholic acid on hydrogen peroxide-induced hepatocyte injury
Source: Sci Rep. 2024 Feb 23;14:4446. doi: 10.1038/s41598-024-55043-3 (PMC10891090; doi:10.1038/s41598-024-55043-3)
Supplement: Supplementary file 3 — Supplementary Information 3. [file 41598_2024_55043_MOESM3_ESM.zip › Supplementary material/Fig 2/SOD/Book1.xlsx]

## Sheet: 板 1 - Sheet1
软件版本	3.04.17
实验文件路径:
方案文件路径:
板编号	板 1
日期	2023-05-11
时间	17:49:06
检测仪类型:	Cytation5
检测仪序列号:	1810031E
检测类型	检测仪
程序详细信息
板类型	96 WELL PLATE
完成后弹出板
检测	吸收光 终点
	全板
	波长: 450
	检测速度: 正常, 延迟: 100 msec, 测量值/数据点: 8
振板	线性: 0:05 (MM:SS)
	频率: 567 cpm (3 mm)
结果
实际温度:	26.4	抑制百分率 ＝ (A空白对照1－A样品) / (A空白对照1－A空白对照2) × 100%
		1	2	3	4	5	6	7	8	9	10	11	12
	A	0.368	0.427	0.368	0.36	0.431	0.806	0.051	0.053	0.051	0.11	0.049	0.049	450
	B	0.338	0.407	0.379	0.364	0.476	0.049	0.054	0.051	0.051	0.044	0.052	0.05	450
	C	0.331	0.419	0.373	0.371	0.405	0.075	0.052	0.05	0.05	0.052	0.052	0.058	450
	D	0.059	0.056	0.053	0.051	0.053	0.053	0.052	0.054	0.051	0.053	0.052	0.055	450
	E	0.054	0.053	0.052	0.052	0.051	0.051	0.052	0.054	0.052	0.053	0.052	0.056	450
	F	0.052	0.054	0.051	0.053	0.052	0.053	0.051	0.051	0.051	0.053	0.051	0.051	450
	G	0.057	0.055	0.055	0.051	0.055	0.053	0.051	0.049	0.054	0.051	0.051	0.054	450
	H	0.081	0.053	0.054	0.054	0.049	0.051	0.053	0.053	0.052	0.05	0.05	0.053	450
				抑制百分率			SOD酶活力=抑制百分率/(1-抑制百分率)
		0.599179	0.518468	0.599179	0.610123	0.512996		1.49488	1.0767	1.49488	1.56491	1.05337
		0.640219	0.545828	0.584131	0.604651	0.451436		1.77947	1.20181	1.40461	1.52941	0.822943
		0.649795	0.529412	0.592339	0.595075	0.548564		1.85547	1.125	1.45302	1.46959	1.21515
							蛋白浓度	1.27386	1.01385	1.37821	1.49275	1.43422
							SOD酶活力/蛋白浓度
								1.1735	1.062	1.08465	1.04834	0.734453
								1.39691	1.18539	1.01915	1.02456	0.573789
								1.45657	1.10964	1.05428	0.984491	0.847254
		(空白1-样品)/（空白1-空白2）						1.34233
								0.87423	0.791163	0.808037	0.78099	0.547149
								1.04066	0.883089	0.75924	0.763273	0.427458
								1.08511	0.826651	0.78541	0.73342	0.631182
