# Supplementary material for: Ameliorative effect and mechanism of ursodeoxycholic acid on hydrogen peroxide-induced hepatocyte injury
Source: Sci Rep. 2024 Feb 23;14:4446. doi: 10.1038/s41598-024-55043-3 (PMC10891090; doi:10.1038/s41598-024-55043-3)
Supplement: Supplementary file 3 — Supplementary Information 3. [file 41598_2024_55043_MOESM3_ESM.zip › Supplementary material/Fig 2/MDA/mda- LO2.xlsx]

## Sheet: 板 1 - Sheet1
软件版本	3.04.17
实验文件路径:
方案文件路径:
板编号	板 1
日期	2023-07-19
时间	23:02:41
检测仪类型:	Cytation5
检测仪序列号:	1810031E
检测类型	检测仪
程序详细信息
板类型	96 WELL PLATE
完成后弹出板
振板	线性: 0:05 (MM:SS)
	频率: 567 cpm (3 mm)
检测	吸收光 终点
	全板
	波长: 532
	检测速度: 正常, 延迟: 100 msec, 测量值/数据点: 8
结果
实际温度:	27.2
		1	2	3	4	5	6	7	8	9	10	11	12
	A	0.121	0.054	0.05	0.066	0.109	0.167	0.233	0.535	0.176	0.164	0.094	0.115	532
	B	0.048	0.051	0.052	0.07	0.076	0.067	0.062	0.061	0.179	0.171	0.111	0.121	532
	C	0.043	0.047	0.054	0.057	0.074	0.051	0.064	0.065	0.167	0.161	0.092	0.115	532
	D	0.044	0.044	0.049	0.049	0.058	0.05	0.055	0.051	0.057	0.051	0.051	0.052	532
	E	0.049	0.049	0.049	0.049	0.049	0.056	0.057	0.054	0.056	0.051	0.051	0.055	532
	F	0.05	0.049	0.048	0.049	0.049	0.049	0.049	0.049	0.049	0.048	0.049	0.066	532
	G	0.05	0.048	0.05	0.052	0.048	0.053	0.05	0.051	0.049	0.06	0.051	0.08	532
	H	0.05	0.05	0.05	0.049	0.051	0.049	0.049	0.048	0.05	0.049	0.048	0.047	532
				0	2	5	10	20	50	control	H2O2	H2O2+UDCA	UDCA
				0.05	0.066	0.109	0.167	0.233	0.535	0.176	0.164	0.094	0.115	3.84541	3.65217	2.52496	2.86312
			蛋白浓度							1.492	0.231	0.231	1.289	3.89372	3.7649	2.79871	2.95974
			x=(y-0.0975)/0.3929							3.54925	0.339781	0.339781	3.03258	3.70048	3.60386	2.49275	2.86312
1uM	0.055		ug/ul											1.08344	10.7486	7.43114	0.944122
2uM	0.068		mg/ml											1.09705	11.0804	8.23681	0.975982
5uM	0.079												umol/g	1.04261	10.6064	7.33635	0.944122
10uM	0.137
20uM	0.173
50uM	0.415
