# Supplementary material for: Ameliorative effect and mechanism of ursodeoxycholic acid on hydrogen peroxide-induced hepatocyte injury
Source: Sci Rep. 2024 Feb 23;14:4446. doi: 10.1038/s41598-024-55043-3 (PMC10891090; doi:10.1038/s41598-024-55043-3)
Supplement: Supplementary file 3 — Supplementary Information 3. [file 41598_2024_55043_MOESM3_ESM.zip › Supplementary material/Fig 2/MDA/mda- LO2-H2O2μ╡ôσ║a.xlsx]

## Sheet: 板 1 - Sheet1
软件版本	3.04.17
实验文件路径:
方案文件路径:
板编号	板 1
日期	2023-07-05
时间	14:02:40
检测仪类型:	Cytation5
检测仪序列号:	1810031E
检测类型	检测仪
程序详细信息
板类型	96 WELL PLATE
完成后弹出板
振板	线性: 0:05 (MM:SS)
	频率: 567 cpm (3 mm)
检测	吸收光 终点
	全板
	波长: 532
	检测速度: 正常, 延迟: 100 msec, 测量值/数据点: 8
结果
实际温度:	27.2
		1	2	3	4	5	6	7	8	9	10	11	12
	A	0.165	0.216	0.186	0.198	0.164	0.167	0.233	0.535	0.176	0.164	0.094	0.115	532
	B	0.165	0.219	0.229	0.211	0.171	0.067	0.062	0.061	0.179	0.171	0.111	0.121	532
	C	0.167	0.197	0.207	0.2	0.161	0.051	0.064	0.065	0.167	0.161	0.092	0.115	532
	D	0.044	0.044	0.049	0.049	0.058	0.05	0.055	0.051	0.057	0.051	0.051	0.052	532
	E	0.049	0.049	0.049	0.049	0.049	0.056	0.057	0.054	0.056	0.051	0.051	0.055	532
	F	0.05	0.049	0.048	0.049	0.049	0.049	0.049	0.049	0.049	0.048	0.049	0.066	532
	G	0.05	0.048	0.05	0.052	0.048	0.053	0.05	0.051	0.049	0.06	0.051	0.08	532
	H	0.05	0.05	0.05	0.049	0.051	0.049	0.049	0.048	0.05	0.049	0.048	0.047	532
						control	100	200	400	600
														3.66828	4.48953	4.00644	4.19968	3.65217
			蛋白浓度			1.492	1.531	1.431	1.389	1.013				3.66828	4.53784	4.69887	4.40902	3.7649
			x=(y-0.0975)/0.3929			3.54925	3.64851	3.39399	3.2871	2.33011				3.70048	4.18357	4.34461	4.23188	3.60386
1uM	0.055		ug/ul											1.03354	1.23051	1.18045	1.27763	1.56738
2uM	0.068		mg/ml											1.03354	1.24375	1.38447	1.34131	1.61576
5uM	0.079								umol/g					1.04261	1.14665	1.28009	1.28742	1.54665
10uM	0.137
20uM	0.173													1.03656
50uM	0.415
														0.997082	1.18711	1.13881	1.23256	1.5121
														0.997082	1.19988	1.33564	1.294	1.55877
														1.00584	1.10621	1.23494	1.24201	1.4921
