# Supplementary material for: Ameliorative effect and mechanism of ursodeoxycholic acid on hydrogen peroxide-induced hepatocyte injury
Source: Sci Rep. 2024 Feb 23;14:4446. doi: 10.1038/s41598-024-55043-3 (PMC10891090; doi:10.1038/s41598-024-55043-3)
Supplement: Supplementary file 3 — Supplementary Information 3. [file 41598_2024_55043_MOESM3_ESM.zip › Supplementary material/Fig 1/τöƒσîû-ΦíÇΦäé/ASLπÇüALTπÇüUreaπÇüCreaτÜäσë»μ£1⁄4.xlsx]

## Sheet: Sheet1
	ALT	AST	AST/ALT
Saline1	47.2	101.4	2.14831
Saline2	30.5	77.7	2.54754
Saline3	35.3	76.2	2.15864
Saline4	74.4	105	1.41129
Saline5	33.8	91.5	2.7071
Saline6	65.5	87.2	1.3313
APE1	28.9	147.2	5.09343
APE2	87.2	163	1.86927
APE3	70.9	163.2	2.30183
APE4	67.6	140.4	2.07692
APE5	85.2	109.8	1.28873
APE6	76	103	1.35526
+UDCA1	77.6	115.6	1.48969
+UDCA2	80.8	91	1.12624
+UDCA3	52.8	97.2	1.84091
+UDCA4	78.4	132.8	1.69388
+UDCA5	137.4	90.2	0.656477
+UDCA6	90.2	112	1.24169
UDCA1	121	91	0.752066
UDCA2	85.8	87.6	1.02098
UDCA3	97	103.8	1.0701
UDCA4	80.8	108.6	1.34406
UDCA5	118.2	85.4	0.722504
UDCA6	107	80.4	0.751402
