# Supplementary material for: Ameliorative effect and mechanism of ursodeoxycholic acid on hydrogen peroxide-induced hepatocyte injury
Source: Sci Rep. 2024 Feb 23;14:4446. doi: 10.1038/s41598-024-55043-3 (PMC10891090; doi:10.1038/s41598-024-55043-3)
Supplement: Supplementary file 3 — Supplementary Information 3. [file 41598_2024_55043_MOESM3_ESM.zip › Supplementary material/Fig 1/τöƒσîû-ΦíÇΦäé/ΦíÇΦäé.xlsx]

## Sheet: Sheet1
	TG	LDL-C	HDL-C	TC
Saline1	0.8	0.61	0.99	2.22
Saline2	0.89	0.59	0.61	1.84
Saline3	0.44	0.56	0.72	1.43
Saline4	0.65	0.59	1.02	1.6
Saline5	0.55	0.46	0.54	1.87
Saline6	0.54	0.49	0.88	1.17
ApoE1	3.66	14.54	0.72	22.34
ApoE2	2.64	16.2	0.73	28.3
ApoE3	2.64	19.36	0.83	31.54
ApoE4	1.01	11.55	0.65	26.45
ApoE5	3.22	15.48	0.78	24.26
ApoE6	1.69	16.09	0.76	28.23
