# Supplementary material for: Ameliorative effect and mechanism of ursodeoxycholic acid on hydrogen peroxide-induced hepatocyte injury
Source: Sci Rep. 2024 Feb 23;14:4446. doi: 10.1038/s41598-024-55043-3 (PMC10891090; doi:10.1038/s41598-024-55043-3)
Supplement: Supplementary file 3 — Supplementary Information 3. [file 41598_2024_55043_MOESM3_ESM.zip › Supplementary material/Fig 1/Σ╜ôΘçì/AS+UDCA.xlsx]

## Sheet: Sheet1
	Control						AS						AS+UDCA						UDCA
8w	28.2	28.7	31.5	31.4	27.5	26.8	31.8	25.6	28.1	27.5	29.1	29	31.5	30.1	29	27.8	27.5	30	28.7	29.4	27.9	27.9	25.6	30
9w	28.8	29.2	31.1	31.6	27.7	26.9	31.3	26.5	28.9	27.9	30.2	29.3	32.7	31.4	28	27.7	28.6	31	30	30.1	28	28.4	27.4	30
10w	28.5	29.5	31.9	31.8	28.1	27.7	31.6	27.5	29.3	28	32.3	29.6	33.3	32.5	28.9	27.5	29.2	31.9	31.6	30.4	28	28	27.9	30.8
11w	28.7	29.8	31.9	32.1	28	27.4	32.3	28.2	29.4	28	32.6	30.3	33.1	32.4	30.1	28.9	29.5	31.9	32.3	31.2	28.9	29.4	28.5	31.4
12w	29.4	30.2	32.1	32.7	28.9	27.5	33.6	28.5	30.8	28.1	33.8	30.4	33.8	33.1	31.5	29.3	28.7	31.1	33.6	31.1	29.4	30.1	28.5	32.1
13w	29.3	30	32	33	29	27.8	34.5	28.4	31.3	28.4	35.1	30.1	34.8	33.8	32.9	29.5	29.8	32	33.8	32.7	30.4	31.1	28	32.4
14w	29.5	30	32	33.6	28.9	27.7	34.6	28.5	32.4	28.8	36	30	35.1	33.1	33.3	30	30.2	32.6	34.2	33.1	31.4	32.9	28	32.6
15w	30	30	32.5	33.8	29.9	28.1	34.9	28.6	32.5	29	36.9	30.9	35.5	33.4	35	30.1	31.5	32.8	34.8	34.5	31.9	33.1	28.9	33.6
16w	30.1	30.3	32.6	34.2	30.1	28.9	35.2	28.7	33.1	28.9	36.7	30.9	35.6	33.7	34.5	31.4	32.7	33.9	35.1	34.6	32.4	33.6	29.1	33.6
17w	31.4	30.6	32.8	34.8	31.4	29.1	35.1	30	32.9	29.4	37	31.2	35	34.1	35.7	32.6	32.5	34.1	35.2	34.9	32.5	33.7	30.7	34.2
18w	32.6	31.5	33.3	35	31.5	30.2	35.3	30	33.1	30.4	37.2	32.4	35.8	35.2	36.1	33.4	33.5	34.6	35	35.2	33.2	33.8	31.7	34.9
19w	33.4	32.7	33.9	35.1	32.5	32.3	36.1	31.2	33.6	31.4	37.3	33.1	36	35.2	36.4	33.3	33.1	34.9	35.4	35.1	33.4	33.5	31.4	35.5
20w	33.3	32.5	34.1	35.2	32.4	32.6	37.7	31.1	33.7	31.9	37.2	33.2	36.7	36.6	36.4	33.9	33.4	35.2	35.6	35.3	34.7	34.1	32.2	36.2
